# Supplementary material for: Transcriptome analysis to identify candidate genes associated with the yellow-leaf phenotype of a Cymbidium mutant generated by γ-irradiation
Source: PLoS One. 2020 Jan 29;15(1):e0228078. doi: 10.1371/journal.pone.0228078 (PMC6988911; doi:10.1371/journal.pone.0228078)
Supplement: S2 Table — (XLS) [file pone.0228078.s002.xls]

## Sheet: Data in table S3.csv
Term	nseqs	pval	padj	Total_Number_of_KOG
KOG0224_Aquaporin (major intrinsic proteinfamily)[Carbohydratetransportandmetabolism]	8	5.61e-05	0.139579	18
KOG3467_Histone H4 [Chromatin structure anddynamics]	6	0.000245764	0.305485	11
KOG1339_Aspartyl protease [Posttranslationalmodification,proteinturnover,chaperones]	25	0.000844715	0.699987	48
KOG4626_O-linked N-acetylglucosamine transferaseOGT[Carbohydratetransportandmetabolism,Posttranslationalmodification,proteinturnover,chaperones,Signaltransductionmechanisms]	15	0.00204894	1	23
KOG0927_Predicted transporter (ABC superfamily)[Generalfunctionpredictiononly]	5	0.00253318	1	11
KOG1283_Serine carboxypeptidases[Posttranslationalmodification,proteinturnover,chaperones]	11	0.00415058	1	28
KOG0051_RNA polymerase I termination factorsuperfamily[Transcription]	11	0.00415058	1	22
KOG2051_Nonsense-mediated mRNA decay 2 protein[RNAprocessingandmodification]	2	0.00428949	1	3
KOG1318_Helix loop helix transcription factor EB[Transcription]	7	0.00802821	1	15
KOG3207_Beta-tubulin folding cofactor E[Posttranslationalmodification,proteinturnover,chaperones]	8	0.0122263	1	13
KOG3070_Predicted RNA-binding protein containingPINdomainandinvovledintranslationorRNAprocessing[Translation,ribosomalstructureandbiogenesis]	3	0.0123086	1	3
KOG1604_Predicted mutarotase [Carbohydratetransportandmetabolism]	3	0.0123086	1	4
KOG0525_Branched chain alpha-keto aciddehydrogenaseE1,betasubunit[Energyproductionandconversion]	3	0.0123086	1	3
KOG0460_Mitochondrial translation elongationfactorTu[Translation,ribosomalstructureandbiogenesis]	3	0.0123086	1	6
KOG4194_Membrane glycoprotein LIG-1 [Signaltransductionmechanisms]	4	0.0235521	1	12
KOG4656_Copper chaperone for superoxidedismutase[Inorganiciontransportandmetabolism]	10	0.0237482	1	22
KOG1237_H+/oligopeptide symporter [Amino acidtransportandmetabolism]	36	0.0278775	1	61
KOG1114_Tripeptidyl peptidase II[Posttranslationalmodification,proteinturnover,chaperones]	5	0.0375646	1	16
KOG1571_Predicted E3 ubiquitin ligase[Posttranslationalmodification,proteinturnover,chaperones]	5	0.0375646	1	6
KOG0501_K+-channel KCNQ [Inorganic ion transportandmetabolism]	5	0.0375646	1	16
KOG0143_Iron/ascorbate family oxidoreductases[Secondarymetabolitesbiosynthesis,transportandcatabolism,Generalfunctionpredictiononly]	41	0.0489964	1	87
KOG0039_Ferric reductaserelatedproteins[Inorganiciontransportandmetabolism,Secondarymetabolitesbiosynthesis,transportandcatabolism]	6	0.0539367	1	8
KOG4198_RNA-binding Ran Zn-finger protein andrelatedproteins[Generalfunctionpredictiononly]	6	0.0539367	1	10
KOG0684_Cytochrome P450 [Secondary metabolitesbiosynthesis,transportandcatabolism]	42	0.0541442	1	94
KOG0724_Zuotin and related molecular chaperones(DnaJsuperfamily),containsDNA-bindingdomains[Posttranslationalmodification,proteinturnover,chaperones]	14	0.0593185	1	24
KOG0977_Nuclear envelope protein laminintermediatefilamentsuperfamily[Cellcyclecontrol,celldivision,chromosomepartitioning,Nuclearstructure]	1	0.0655711	1	5
KOG4795_Protein associated with transcriptionalelongationfactorELL[Transcription]	1	0.0655711	1	1
KOG4160_BPI/LBP/CETP family protein [Defensemechanisms]	1	0.0655711	1	1
KOG4582_Uncharacterized conserved proteincontainsZZ-typeZn-finger[Generalfunctionpredictiononly]	1	0.0655711	1	1
KOG2558_Negative regulator of histones[Transcription]	1	0.0655711	1	1
KOG4696_Uncharacterized conserved protein[Functionunknown]	1	0.0655711	1	1
KOG1475_Ribosomal protein RPL1/RPL2/RL4L4 [RNAprocessingandmodification]	1	0.0655711	1	6
KOG0816_Protein involved in mRNA turnover [RNAprocessingandmodification]	1	0.0655711	1	3
KOG2368_Hydroxymethylglutaryl-CoA lyase [Energyproductionandconversion,Aminoacidtransportandmetabolism]	1	0.0655711	1	1
KOG1335_Dihydrolipoamide dehydrogenase [Energyproductionandconversion]	1	0.0655711	1	3
KOG3327_Thymidylate kinase/adenylate kinase[Nucleotidetransportandmetabolism]	1	0.0655711	1	1
KOG1446_Histone H3 (Lys4) methyltransferasecomplexandRNAcleavagefactorIIcomplex,subunitSWD2[RNAprocessingandmodification,Chromatinstructureanddynamics,Posttranslationalmodification,proteinturnover,chaperones]	1	0.0655711	1	1
KOG1450_Predicted Rho GTPase-activating protein[Signaltransductionmechanisms]	1	0.0655711	1	1
KOG4321_Predicted phosphate acyltransferases[Lipidtransportandmetabolism]	1	0.0655711	1	1
KOG0836_F-actin capping protein[Cytoskeleton]	1	0.0655711	1	2
KOG4413_26S proteasome regulatory complexsubunitPSMD5[Posttranslationalmodification,proteinturnover,chaperones]	1	0.0655711	1	1
KOG0766_Predicted mitochondrial carrier protein[Energyproductionandconversion]	1	0.0655711	1	3
KOG2154_Predicted nucleolar protein involved inribosomebiogenesis[Translation,ribosomalstructureandbiogenesis]	1	0.0655711	1	1
KOG1046_Puromycin-sensitive aminopeptidase andrelatedaminopeptidases[Aminoacidtransportandmetabolism,Posttranslationalmodification,proteinturnover,chaperones]	1	0.0655711	1	4
KOG2111_Uncharacterized conserved proteincontainsWD40repeats[Functionunknown]	1	0.0655711	1	4
KOG0388_SNF2 family DNA-dependent ATPase[Replication,recombinationandrepair]	1	0.0655711	1	1
KOG2681_Metal-dependent phosphohydrolase[Functionunknown]	1	0.0655711	1	1
KOG0904_Phosphatidylinositol 3-kinase catalyticsubunit(p110)[Signaltransductionmechanisms]	1	0.0655711	1	2
KOG1161_Protein involved in vacuolarpolyphosphateaccumulation,containsSPXdomain[Inorganiciontransportandmetabolism]	1	0.0655711	1	3
KOG2458_Endoplasmic reticulum protein EP58containsfilaminroddomainandKDELmotif[Generalfunctionpredictiononly]	1	0.0655711	1	3
KOG2697_Histidinol dehydrogenase [Amino acidtransportandmetabolism]	1	0.0655711	1	1
KOG4166_Thiamine pyrophosphate-requiring enzyme[Aminoacidtransportandmetabolism,Coenzymetransportandmetabolism]	1	0.0655711	1	1
KOG1440_CDP-diacylglycerol synthase [Lipidtransportandmetabolism]	1	0.0655711	1	2
KOG0266_WD40 repeat-containing protein [Generalfunctionpredictiononly]	1	0.0655711	1	4
KOG3440_Ubiquinol cytochrome c reductasesubunitQCR7[Energyproductionandconversion]	1	0.0655711	1	2
KOG2664_Small nuclear RNA activating proteincomplex-50kDsubunit(SNAP50)[Transcription]	1	0.0655711	1	1
KOG2642_Alpha-1glucosyltransferase/transcriptionalactivator[Posttranslationalmodification,proteinturnover,chaperones,Transcription,Lipidtransportandmetabolism,Signaltransductionmechanisms]	1	0.0655711	1	1
KOG2306_Uncharacterized conserved protein[Functionunknown]	1	0.0655711	1	1
KOG0573_Asparagine synthase [Amino acidtransportandmetabolism]	1	0.0655711	1	1
KOG1273_WD40 repeat protein [General functionpredictiononly]	1	0.0655711	1	2
KOG3599_Ca2+-modulated nonselective cationchannelpolycystin[Inorganiciontransportandmetabolism,Signaltransductionmechanisms]	1	0.0655711	1	1
KOG0465_Mitochondrial elongation factor[Translation,ribosomalstructureandbiogenesis]	1	0.0655711	1	2
KOG0484_Transcription factor PHOX2/ARIXcontainsHOXdomain[Transcription]	1	0.0655711	1	1
KOG2906_RNA polymerase III subunit C11[Transcription]	1	0.0655711	1	2
KOG3784_Sorting nexin protein SNX27 [Generalfunctionpredictiononly,Signaltransductionmechanisms,Intracellulartrafficking,secretion,andvesiculartransport]	1	0.0655711	1	3
KOG0825_PHD Zn-finger protein [General functionpredictiononly]	1	0.0655711	1	3
KOG0951_RNA helicase BRR2[RNAprocessingandmodification]	1	0.0655711	1	1
KOG3110_Riboflavin kinase [Coenzyme transportandmetabolism]	1	0.0655711	1	1
KOG0186_Proline oxidase [Amino acid transportandmetabolism]	1	0.0655711	1	4
KOG1525_Sister chromatid cohesion complex CohesinsubunitPDS5[Cellcyclecontrol,celldivision,chromosomepartitioning]	1	0.0655711	1	5
KOG4635_Vacuolar import and degradation protein[Intracellulartrafficking,secretion,andvesiculartransport]	1	0.0655711	1	1
KOG2962_Prohibitin-related membrane proteasesubunits[Generalfunctionpredictiononly]	1	0.0655711	1	1
KOG3636_Uncharacterized conserved proteincontainsTBCandRhodanesedomains[Generalfunctionpredictiononly]	1	0.0655711	1	2
KOG4573_Phosphoprotein involved in cytoplasm tovacuoletargetingandautophagy[Intracellulartrafficking,secretion,andvesiculartransport]	1	0.0655711	1	2
KOG0540_3-Methylcrotonyl-CoA carboxylasenon-biotincontainingsubunit/Acetyl-CoAcarboxylasecarboxyltransferase,subunitbeta[Aminoacidtransportandmetabolism,Lipidtransportandmetabolism]	1	0.0655711	1	4
KOG4218_Nuclear hormone receptor betaFTZ-F1[Transcription]	1	0.0655711	1	1
KOG3148_Glucosamine-6-phosphate isomerase[Carbohydratetransportandmetabolism]	1	0.0655711	1	1
KOG2332_Ferritin [Inorganic ion transport andmetabolism]	1	0.0655711	1	7
KOG3121_Dynactin	1	0.0655711	1	1
KOG1967_DNA repair/transcription protein Mms19[Replication,recombinationandrepair,Transcription]	1	0.0655711	1	1
KOG3198_Signal recognition particleSrp19[Intracellulartrafficking,secretion,andvesiculartransport]	1	0.0655711	1	1
KOG0170_E3 ubiquitin protein ligase[Posttranslationalmodification,proteinturnover,chaperones]	1	0.0655711	1	1
KOG1963_WD40 repeat protein [General functionpredictiononly]	1	0.0655711	1	1
KOG0719_Molecular chaperone (DnaJ superfamily)[Posttranslationalmodification,proteinturnover,chaperones]	1	0.0655711	1	2
KOG1628_40S ribosomal protein S3A [Translationribosomalstructureandbiogenesis]	1	0.0655711	1	3
KOG0105_Alternative splicing factor ASF/SF2(RRMsuperfamily)[RNAprocessingandmodification]	1	0.0655711	1	1
KOG0195_Integrin-linked kinase [Signaltransductionmechanisms]	15	0.0706665	1	24
KOG0626_Beta-glucosidasephlorizinhydrolase,andrelatedproteins[Carbohydratetransportandmetabolism]	7	0.0723001	1	16
KOG1150_Predicted molecular chaperone (DnaJsuperfamily)[Posttranslationalmodification,proteinturnover,chaperones]	7	0.0723001	1	13
KOG1050_Trehalose-6-phosphate synthase componentTPS1andrelatedsubunits[Carbohydratetransportandmetabolism]	7	0.0723001	1	17
KOG1192_UDP-glucuronosyl and UDP-glucosyltransferase[Carbohydratetransportandmetabolism,Energyproductionandconversion]	59	0.0893499	1	135
KOG0905_Phosphoinositide 3-kinase [Signaltransductionmechanisms]	8	0.0923246	1	9
